# Supplementary material for: Mapping Rare Disease Registries in Brazil: Situational Analysis and Proposal for National Unification
Source: J Med Syst. 2026 Jul 20;50(1):115. doi: 10.1007/s10916-026-02442-w (PMC13385086; doi:10.1007/s10916-026-02442-w)
Supplement: Supplementary file 1 — Supplementary Material 1 (XLSX 11.8 KB) [file 10916_2026_2442_MOESM1_ESM.xlsx]

## Sheet: Dataset S2
source_id	linked_entity_id	linked_registry_entity_name	source_route	source_database_or_website	search_string_or_discovery_route	title_or_source_document	year_or_date	authors_or_responsible_institution	URL_or_DOI_or_identifier	document_type	language	date_searched_or_accessed	screening_decision	inclusion_status
INC001	RD001	Brazilian Rare Diseases Network (RARAS Network)	Database-derived extraction unit	PubMed/MEDLINE-compatible peer-reviewed/DOI sources	("doenças raras" OR "rare disease*" OR "enfermedades raras") AND (registro* OR registry OR registries OR "information system" OR "sistema de informação" OR database OR cadastro OR notificação OR notification) AND (Brasil OR Brazil OR brasileiro OR brasileira)	Félix et al. (2022) protocol; Oliveira et al. (2024) epidemiological study; Bernardi et al. (2025) data governance model	2022; 2024; 2025	Hospital de Clínicas de Porto Alegre (HCPA) and Brazilian Rare Diseases Network (RARAS)	https://doi.org/10.1186/s13023-022-02254-4; https://doi.org/10.1186/s13023-024-03392-7; https://doi.org/10.1186/s44247-025-00200-5	Peer-reviewed publication / DOI-indexed source	English; Portuguese	2025-10-14	Include	Included extraction unit
INC002	RD002	Raras Brasil Project / Observatory of Rare Diseases	URL-level source bundle	Official government or state health/legislative website	Manual URL-level/source-specific identification from expanded Supplementary Table S1 / Dataset S1	Brazilian Ministry of Health news release and project documentation	2024	University of Brasília (UnB), Ministry of Human Rights and Citizenship, and Ministry of Health	https://www.gov.br/saude/pt-br/assuntos/noticias/2024/agosto/projeto-raras-brasil-lanca-primeiro-registro-nacional-de-pessoas-com-doencas-raras	Official government news release / project documentation	Portuguese	2025-10-14	Include	Included extraction unit
INC003	RD003	SINASC/SIM congenital anomaly surveillance system	Database-derived extraction unit	PubMed/MEDLINE-compatible peer-reviewed/DOI sources	("doenças raras" OR "rare disease*" OR "enfermedades raras") AND (registro* OR registry OR registries OR "information system" OR "sistema de informação" OR database OR cadastro OR notificação OR notification) AND (Brasil OR Brazil OR brasileiro OR brasileira)	National live-birth and mortality information systems; Cardoso-dos-Santos et al. (2021); Gomes et al. (2025)	2021; 2025	Brazilian Ministry of Health / DATASUS	https://doi.org/10.1590/S1679-49742021000100030; https://doi.org/10.26633/RPSP.2025.9	Peer-reviewed publication / DOI-indexed source	English; Portuguese	2025-10-14	Include	Included extraction unit
INC004	RD004	National Neonatal Screening Programme (PNTN)	URL-level source bundle	Brazilian Ministry of Health technical manual with peer-reviewed supporting source	("doenças raras" OR "rare disease*" OR "enfermedades raras") AND (registro* OR registry OR registries OR "information system" OR "sistema de informação" OR database OR cadastro OR notificação OR notification) AND (Brasil OR Brazil OR brasileiro OR brasileira)	Ministry of Health technical manual; de Souza et al. (2025)	2016; 2025	Brazilian Ministry of Health	https://bvsms.saude.gov.br/bvs/publicacoes/triagem_neonatal_biologica_manual_tecnico.pdf; https://doi.org/10.1007/s12687-024-00762-3	Official technical manual with peer-reviewed supporting publication	English; Portuguese	2025-10-14	Include	Included extraction unit
INC005	RD005	Genomas Brasil Programme / proposed national genomic data repository	URL-level source bundle	Official government or state health/legislative website	Manual URL-level/source-specific identification from expanded Supplementary Table S1 / Dataset S1	Ministry of Health Genomas Brasil programme page; Araújo (2025) CIDACS/Fiocruz report	2025	Brazilian Ministry of Health / Fiocruz Bahia / Genomas Brasil network	https://www.gov.br/saude/pt-br/composicao/sectics/decit/genomas-brasil; https://cidacs.bahia.fiocruz.br/2025/07/genomas-brasil-2025-como-um-banco-de-dados-nacional-de-dados-genomicos-pode-auxiliar-a-saude-publica/	Registry portal / institutional webpage	Portuguese	2025-10-14	Include	Included extraction unit
INC006	RD006	Brazilian Cystic Fibrosis Registry (REBRAFC)	URL-level source bundle	Registry, professional society, patient-organisation or institutional website	Manual URL-level/source-specific identification from expanded Supplementary Table S1 / Dataset S1	GBEFC registry page and publications	n.d.	Brazilian Cystic Fibrosis Study Group (GBEFC)	https://www.gbefc.org.br/site/pagina.php?idpai=9&id=318	Registry portal / institutional webpage	Portuguese	2025-10-14	Include	Included extraction unit
INC007	RD007	National Spinal Muscular Atrophy Registry (Cadastro Nacional de AME)	URL-level source bundle	Registry, professional society, patient-organisation or institutional website	Manual URL-level/source-specific identification from expanded Supplementary Table S1 / Dataset S1	INAME registry portal	n.d.	National Institute of Spinal Muscular Atrophy (INAME)	https://iname.org.br/cadastro/	Registry portal / institutional webpage	Portuguese	2025-10-14	Include	Included extraction unit
INC008	RD008	COMDORA-SBN rare kidney disease registries	URL-level source bundle	Brazilian Society of Nephrology / COMDORA-SBN	Manual URL-level/source-specific identification from expanded Supplementary Table S1 / Dataset S1	Brazilian Society of Nephrology/COMDORA-SBN registry notice and Brazilian aHUS Registry report	n.d.; accessed 2026-06-16	Brazilian Society of Nephrology / COMDORA-SBN	https://sbn.org.br/medicos/sbn-acontece/noticias/os-registros-de-doencas-raras-do-comdora-sbn-ja-estao-disponiveis-no-site/; https://www.sbn.org.br/fileadmin/user_upload/2023/2023_noticias/artigo_comdora_sbn.pdf	Professional society registry notice / report	Portuguese	2026-06-16	Include	Included extraction unit
INC009	RD009	Brazilian Sjögren's Syndrome Registry (BRAS/REBRASS)	URL-level source bundle	Registry, professional society, patient-organisation or institutional website	Manual URL-level/source-specific identification from expanded Supplementary Table S1 / Dataset S1	Reumatologia SP registry description	n.d.	Brazilian Society of Rheumatology	https://www.reumatologiasp.com.br/artigos/registro-brasileiro-de-doenca-de-sjogren-bras-historia-e-perfil-epidemiologico/	Registry portal / institutional webpage	Portuguese	2025-10-14	Include	Included extraction unit
INC010	RD010	SIDORA - Web System for Notification of Syndromes and Rare Diseases of Paraná	URL-level source bundle	Official government or state health/legislative website	Manual URL-level/source-specific identification from expanded Supplementary Table S1 / Dataset S1	Paraná State Health Department SIDORA page	2020	Paraná State Health Department (SESA-PR)	https://www.saude.pr.gov.br/Pagina/SIDORA-Sistema-web-para-Notificacao-de-Sindromes-e-Doencas-Raras-do-Parana	Registry portal / institutional webpage	Portuguese	2025-10-14	Include	Included extraction unit
INC011	RD011	Rare Disease Identification Card - São Paulo	URL-level source bundle	Official government or state health/legislative website	Manual URL-level/source-specific identification from expanded Supplementary Table S1 / Dataset S1	State Law No. 17,802/2023; São Paulo Legislative Assembly documentation on the Rare Disease Identification Card	2023	State of São Paulo	https://www.al.sp.gov.br/repositorio/legislacao/lei/2023/lei-17802-17.10.2023.html; https://www.al.sp.gov.br/noticia/?id=462504	Official legislation / state legal document	Portuguese	2026-07-10	Include	Included extraction unit
INC012	RD012	Rare Disease Identification Lanyard - Minas Gerais	URL-level source bundle	Official government or state health/legislative website	Manual URL-level/source-specific identification from expanded Supplementary Table S1 / Dataset S1	State Law No. 25,351/2025 recognising a rare-disease identification lanyard in Minas Gerais	2025	State of Minas Gerais	https://www.almg.gov.br/legislacao-mineira/texto/lei/25351/2025	Official legislation / state legal document	Portuguese	2026-06-16	Include	Included extraction unit
INC013	RD013	Casa dos Raros local database	Database-derived extraction unit	PubMed/MEDLINE-compatible peer-reviewed/DOI source; INPDR institutional registry announcement	("doenças raras" OR "rare disease*" OR "enfermedades raras") AND (registro* OR registry OR registries OR "information system" OR "sistema de informação" OR database OR cadastro OR notificação OR notification) AND (Brasil OR Brazil OR brasileiro OR brasileira)	Giugliani et al. (2025) report of the Casa dos Raros experience; INPDR partnership announcement for Casa dos Raros registry-site participation	2025	Giugliani et al.; Casa dos Raros / INPDR	https://doi.org/10.1007/s12687-025-00771-w; https://pubmed.ncbi.nlm.nih.gov/39913066/; https://inpdr.org/wp-content/uploads/2025/03/New-Site-in-Casa-Dos-Raros.pdf	Peer-reviewed publication / DOI-indexed source with supplementary institutional registry-site announcement	English; Portuguese	2026-06-16	Include	Included extraction unit
INC014	RD014	APAE network rare disease reference-service records	URL-level source bundle	Brazilian Ministry of Health / APAE Anápolis	Manual URL-level/source-specific identification from expanded Supplementary Table S1 / Dataset S1	Brazilian Ministry of Health list of habilitated rare-disease services; APAE Anápolis rare-disease service page	n.d.; accessed 2026-06-16	APAE network and Ministry of Health-habilitated rare-disease reference services	https://www.gov.br/saude/pt-br/composicao/saes/doencas-raras/politica-de-saude/estabelecimentos-habilitados; https://www.apaeaps.org.br/doencas-raras/	Official habilitated-service list / institutional service page	Portuguese	2026-06-16	Include	Included extraction unit
INC015	RD015	Santa Catarina rare disease care pathways / epidermolysis bullosa case lists	URL-level source bundle	Santa Catarina State Health Department	Manual URL-level/source-specific identification from expanded Supplementary Table S1 / Dataset S1	Santa Catarina State Health Department epidermolysis bullosa line of care; state programme documentation	2024; 2025; accessed 2026-06-16	Santa Catarina State Health Department	https://www.saude.sc.gov.br/index.php/pt/component/edocman/linha-de-cuidados-para-pessoas-com-epidermolise-bolhosa-no-estado-de-santa-catarina/download; https://estado.sc.gov.br/noticias/epidermolise-bolhosa-programa-santa-catarina-cuidando-das-borboletas-completa-um-ano-da-sua-implantacao/	Official state health department line-of-care document / programme page	Portuguese	2026-06-16	Include	Included extraction unit
INC016	RD016	TAMIS-IA intelligent triage platform	URL-level source bundle	Official government or state health/legislative website	Manual URL-level/source-specific identification from expanded Supplementary Table S1 / Dataset S1	FAPDF technical news release	2025	Federal District Research Support Foundation (FAPDF) and local health partners	https://www.fap.df.gov.br/w/tamis-ia-inteligencia-artificial-a-servico-do-diagnostico-precoce-de-doencas-raras-no-df-1	Official government news release / project documentation	Portuguese	2025-10-14	Include	Included extraction unit
INC017	RD017	Bill No. 109/2025 - National System for Monitoring Rare Diseases (SNMDR)	URL-level source bundle	Brazilian Chamber of Deputies legislative database	Manual URL-level/source-specific identification from expanded Supplementary Table S1 / Dataset S1	Bill No. 109/2025; official Chamber of Deputies legislative status page	2025; status accessed 2026-06-16	Brazilian Chamber of Deputies	https://www.camara.leg.br/proposicoesWeb/fichadetramitacao?idProposicao=2482411	Official legislative database record	Portuguese	2026-06-16	Include	Included extraction unit
INC018	RD018	Bill No. 3373/2025 - National Registry of Rare Diseases	URL-level source bundle	Brazilian Chamber of Deputies legislative database	Manual URL-level/source-specific identification from expanded Supplementary Table S1 / Dataset S1	Bill No. 3373/2025; official Chamber of Deputies legislative status page	2025; status accessed 2026-06-16	Brazilian Chamber of Deputies	https://www.camara.leg.br/proposicoesWeb/fichadetramitacao?idProposicao=2535597	Official legislative database record	Portuguese	2026-06-16	Include	Included extraction unit
INC019	RD019	Bill No. 4197/2025 - National System for Monitoring Rare Diseases (SNMDR)	URL-level source bundle	Brazilian Chamber of Deputies legislative database	Manual URL-level/source-specific identification from expanded Supplementary Table S1 / Dataset S1	Bill No. 4197/2025; official Chamber of Deputies legislative status page	2025; status accessed 2026-06-16	Brazilian Chamber of Deputies	https://www.camara.leg.br/proposicoesWeb/fichadetramitacao?idProposicao=2551946	Official legislative database record	Portuguese	2026-06-16	Include	Included extraction unit
INC020	RD020	National Institute for Rare Diseases (InRaras)	URL-level source bundle	Registry, professional society, patient-organisation or institutional website	Manual URL-level/source-specific identification from expanded Supplementary Table S1 / Dataset S1	HCPA/InRaras institutional page	2023	Hospital de Clínicas de Porto Alegre (HCPA) / INCT network	https://inraras.org.br	Registry portal / institutional webpage	Portuguese	2025-10-14	Include	Included extraction unit
INC021	RD021	BiobadaBrasil - Brazilian Registry for Monitoring Biologic Therapies in Rheumatic Diseases	URL-level source bundle	Registry, professional society, patient-organisation or institutional website	Manual URL-level/source-specific identification from expanded Supplementary Table S1 / Dataset S1	Reumatologia SP BiobadaBrasil registry description	n.d.	Brazilian Society of Rheumatology	https://www.reumatologiasp.com.br/artigos/registro-brasileiro-de-monitorizacao-de-terapias-biologicas-em-doencas-reumaticas-biobadabrasil/	Registry portal / institutional webpage	Portuguese	2025-10-14	Include	Included extraction unit
INC022	RD022	Brazilian Prospective Hodgkin Lymphoma Registry	Database-derived extraction unit	PubMed/MEDLINE-compatible peer-reviewed/DOI source	("Hodgkin lymphoma" AND "Brazilian Prospective Registry") OR DOI 10.1002/hon.2450	Biasoli et al. Treatment outcomes for Hodgkin lymphoma: First report from the Brazilian Prospective Registry. Hematological Oncology. 2018.	2018	Biasoli I, Castro N, Delamain M, et al.	https://doi.org/10.1002/hon.2450	Peer-reviewed publication / DOI-indexed source	English	2026-06-16	Include	Included extraction unit
INC023	RD023	National Amyotrophic Lateral Sclerosis Registry	URL-level source bundle	Official government or state health/legislative website	Manual URL-level/source-specific identification from expanded Supplementary Table S1 / Dataset S1	revELA-nos registry information page	n.d.	revELA project (LAIS/UFRN), Ministry of Health, and ABrELA	https://revelanos.lais.ufrn.br/registro/sobre/informacao	Registry portal / institutional webpage	Portuguese	2025-10-14	Include	Included extraction unit
INC024	RD024	REDONE.br - Brazilian Registry of Neurological Diseases	URL-level source bundle	Registry, professional society, patient-organisation or institutional website	Manual URL-level/source-specific identification from expanded Supplementary Table S1 / Dataset S1	Brazilian Academy of Neurology REDONE.br presentation page	n.d.	Brazilian Academy of Neurology (ABN)	https://abneuro.org.br/redone/apresentacao/	Registry portal / institutional webpage	Portuguese	2025-10-14	Include	Included extraction unit
INC025	RD025	Cranio-Face Brazil / Brazilian Database on Orofacial Clefts	Database-derived extraction unit	PubMed/MEDLINE-compatible peer-reviewed/DOI sources	("doenças raras" OR "rare disease*" OR "enfermedades raras") AND (registro* OR registry OR registries OR "information system" OR "sistema de informação" OR database OR cadastro OR notificação OR notification) AND (Brasil OR Brazil OR brasileiro OR brasileira)	Monlleó et al. (2013)	2013	Multicentre academic network (Cranio-Face Brazil Project)	https://doi.org/10.1155/2013/641570	Peer-reviewed publication / DOI-indexed source	English; Portuguese	2025-10-14	Include	Included extraction unit
INC026	RD026	National Epidermolysis Bullosa Registry	URL-level source bundle	Registry, professional society, patient-organisation or institutional website	Manual URL-level/source-specific identification from expanded Supplementary Table S1 / Dataset S1	DEBRA Brasil national registry page	n.d.	DEBRA Brasil	https://debrabrasil.com.br/cadastro-nacional/	Registry portal / institutional webpage	Portuguese	2025-10-14	Include	Included extraction unit
INC027	RD027	National Patient Registry - Brazilian Organization for Crohn’s Disease and Colitis	URL-level source bundle	GEDIIB professional society website	Manual URL-level/source-specific identification from expanded Supplementary Table S1 / Dataset S1	GEDIIB national patient registry page	n.d.; accessed 2026-06-16	GEDIIB - Grupo de Estudos da Doença Inflamatória Intestinal do Brasil	https://gediib.org.br/cadastro-nacional-de-pacientes/	Professional society registry webpage	Portuguese	2026-06-16	Include	Included extraction unit
INC028	RD028	LASID Registry - Brazilian cohort within Latin American Society for Immunodeficiencies Registry	Database-derived extraction unit	PubMed/MEDLINE-compatible peer-reviewed/DOI sources	("doenças raras" OR "rare disease*" OR "enfermedades raras") AND (registro* OR registry OR registries OR "information system" OR "sistema de informação" OR database OR cadastro OR notificação OR notification) AND (Brasil OR Brazil OR brasileiro OR brasileira)	Seminario et al. (2025)	2025	Latin American Society for Immunodeficiencies (LASID) and participating Brazilian centres	https://doi.org/10.1007/s10875-024-01822-6	Peer-reviewed publication / DOI-indexed source	English; Portuguese	2025-10-14	Include	Included extraction unit

## Sheet: Summary
Metric	Value
Included extraction units	28
Database-derived extraction units	6
URL-level source bundles	22
Screening decision	All extraction units included
