# Supplementary material for: Mapping Rare Disease Registries in Brazil: Situational Analysis and Proposal for National Unification
Source: J Med Syst. 2026 Jul 20;50(1):115. doi: 10.1007/s10916-026-02442-w (PMC13385086; doi:10.1007/s10916-026-02442-w)
Supplement: Supplementary file 2 — Supplementary Material 2 (XLSX 6.21 KB) [file 10916_2026_2442_MOESM2_ESM.xlsx]

## Sheet: Source-specific strategies
Database/source	Exact search string / discovery route	Language	Date searched/accessed	Date range	Filters applied	Records/source bundles identified	Duplicates removed	Records/source bundles screened	Excluded at screening	Full texts/source bundles assessed	Full texts/source bundles excluded	Reasons for exclusion	Extraction units included
PubMed/MEDLINE	("doenças raras" OR "rare disease*" OR "enfermedades raras") AND (registro* OR registry OR registries OR "information system" OR "sistema de informação" OR database OR cadastro OR notificação OR notification) AND (Brasil OR Brazil OR brasileiro OR brasileira)	English; Portuguese; Spanish	2026-06-16	1-Jan-2000 to June 2026	Date range only	288	not apportioned after pooled Rayyan screening	not apportioned after pooled Rayyan screening	not apportioned after pooled Rayyan screening	not apportioned after pooled Rayyan screening	not apportioned after pooled Rayyan screening	not apportioned after pooled Rayyan screening	not apportioned after pooled Rayyan screening
SciELO	("doenças raras" OR "rare disease*" OR "enfermedades raras") AND (registro* OR registry OR registries OR "information system" OR "sistema de informação" OR database OR cadastro OR notificação OR notification) AND (Brasil OR Brazil OR brasileiro OR brasileira)	Portuguese; English; Spanish	2026-06-16	1-Jan-2000 to June 2026	Date range only	88	not apportioned after pooled Rayyan screening	not apportioned after pooled Rayyan screening	not apportioned after pooled Rayyan screening	not apportioned after pooled Rayyan screening	not apportioned after pooled Rayyan screening	not apportioned after pooled Rayyan screening	not apportioned after pooled Rayyan screening
LILACS	("doenças raras" OR "rare disease*" OR "enfermedades raras") AND (registro* OR registry OR registries OR "information system" OR "sistema de informação" OR database OR cadastro OR notificação OR notification) AND (Brasil OR Brazil OR brasileiro OR brasileira)	Portuguese; English; Spanish	2026-06-16	1-Jan-2000 to June 2026	Date range only	80	not apportioned after pooled Rayyan screening	not apportioned after pooled Rayyan screening	not apportioned after pooled Rayyan screening	not apportioned after pooled Rayyan screening	not apportioned after pooled Rayyan screening	not apportioned after pooled Rayyan screening	not apportioned after pooled Rayyan screening
BVS	("doenças raras" OR "rare disease*" OR "enfermedades raras") AND (registro* OR registry OR registries OR "information system" OR "sistema de informação" OR database OR cadastro OR notificação OR notification) AND (Brasil OR Brazil OR brasileiro OR brasileira)	Portuguese; English; Spanish	2026-06-16	1-Jan-2000 to June 2026	Date range only	83	not apportioned after pooled Rayyan screening	not apportioned after pooled Rayyan screening	not apportioned after pooled Rayyan screening	not apportioned after pooled Rayyan screening	not apportioned after pooled Rayyan screening	not apportioned after pooled Rayyan screening	not apportioned after pooled Rayyan screening
Bibliographic databases subtotal	Pooled Rayyan screening of PubMed/MEDLINE, SciELO, LILACS, and BVS	English; Portuguese; Spanish	2026-06-16	1-Jan-2000 to June 2026	Date range only; pooled import	539	140	399	335	64	58	Reasons not subcategorised because the 58 exclusions could not be reconstructed reliably.	6
Official/legislative/government URL-level source bundles	Manual URL-level/source-specific searches of Ministry of Health, Câmara dos Deputados, state health secretariat and official government pages	Portuguese	2026-06-16	1-Jan-2000 to June 2026	Entity-linked URL-level source bundles	11	0	11	0	11	0	None	11
Registry/professional/patient/institutional URL-level source bundles	Manual URL-level/source-specific searches of registry portals, professional societies, patient organisations, clinical trial registries and reference institutions	Portuguese; English	2026-06-16	1-Jan-2000 to June 2026	Entity-linked URL-level source bundles	11	0	11	0	11	0	None	11
URL-level source bundles subtotal	Pooled total of the two manual URL-level discovery routes	Portuguese; English	2026-06-16	1-Jan-2000 to June 2026	Entity-linked URL-level source bundles	22	0	22	0	22	0	All 22 URL-level source bundles were screened, assessed for eligibility, and included.	22
Overall total	Four bibliographic databases plus two URL-level source-bundle discovery routes	English; Portuguese; Spanish	2026-06-16	1-Jan-2000 to June 2026	Combined bibliographic-record and URL-level source-bundle routes	561	140	421	335	86	58	All 58 eligibility exclusions arose from database-derived full texts.	28
