# Supplementary material for: Mapping Rare Disease Registries in Brazil: Situational Analysis and Proposal for National Unification
Source: J Med Syst. 2026 Jul 20;50(1):115. doi: 10.1007/s10916-026-02442-w (PMC13385086; doi:10.1007/s10916-026-02442-w)
Supplement: Supplementary file 4 — Supplementary Material 4 (XLSX 18.1 KB) [file 10916_2026_2442_MOESM4_ESM.xlsx]

## Sheet: Dataset S1
entity_id	registry_entity_name	territorial_scope	implementation_status	responsible_organisation	category	source_document	url_or_citation	date_accessed	inclusion_rationale
RD001	Brazilian Rare Diseases Network (RARAS Network)	National	Implemented	Hospital de Clínicas de Porto Alegre (HCPA) and Brazilian Rare Diseases Network (RARAS)	Formal registry	Félix et al. (2022) protocol; Oliveira et al. (2024) epidemiological study; Bernardi et al. (2025) data governance model	https://doi.org/10.1186/s13023-022-02254-4; https://doi.org/10.1186/s13023-024-03392-7; https://doi.org/10.1186/s44247-025-00200-5	2025-10-14	National multicentre rare disease registry/research network producing case-level epidemiological data and registry records across Brazilian regions.
RD002	Raras Brasil Project / Observatory of Rare Diseases	National	Implemented	University of Brasília (UnB), Ministry of Human Rights and Citizenship, and Ministry of Health	Registry-like information system	Brazilian Ministry of Health news release and project documentation	https://www.gov.br/saude/pt-br/assuntos/noticias/2024/agosto/projeto-raras-brasil-lanca-primeiro-registro-nacional-de-pessoas-com-doencas-raras	2025-10-14	National self-administered registry collecting biopsychosocial information from people living with rare diseases to inform policy and social support.
RD003	SINASC/SIM congenital anomaly surveillance system	National	Implemented	Brazilian Ministry of Health / DATASUS	Notification system	National live-birth and mortality information systems; Cardoso-dos-Santos et al. (2021); Gomes et al. (2025)	https://doi.org/10.1590/S1679-49742021000100030; https://doi.org/10.26633/RPSP.2025.9	2025-10-14	Population-based national information systems capture congenital anomalies and mortality data relevant to rare congenital conditions.
RD004	National Neonatal Screening Programme (PNTN)	National	Implemented	Brazilian Ministry of Health	Registry-like information system	Ministry of Health technical manual; de Souza et al. (2025)	https://bvsms.saude.gov.br/bvs/publicacoes/triagem_neonatal_biologica_manual_tecnico.pdf; https://doi.org/10.1007/s12687-024-00762-3	2025-10-14	Population-based newborn screening programme generates structured data and follow-up information for several rare metabolic, endocrine, haematological, and genetic conditions.
RD005	Genomas Brasil Programme / proposed national genomic data repository	National	Implemented programme	Brazilian Ministry of Health / Fiocruz Bahia / Genomas Brasil network	Registry-like information system	Ministry of Health Genomas Brasil programme page; Araújo (2025) CIDACS/Fiocruz report	https://www.gov.br/saude/pt-br/composicao/sectics/decit/genomas-brasil; https://cidacs.bahia.fiocruz.br/2025/07/genomas-brasil-2025-como-um-banco-de-dados-nacional-de-dados-genomicos-pode-auxiliar-a-saude-publica/	2025-10-14	National genomic programme and proposed repository relevant to integrating genotype and phenotype data for people living with rare diseases.
RD006	Brazilian Cystic Fibrosis Registry (REBRAFC)	National	Implemented	Brazilian Cystic Fibrosis Study Group (GBEFC)	Formal registry	GBEFC registry page and publications	https://www.gbefc.org.br/site/pagina.php?idpai=9&id=318	2025-10-14	Nationwide disease-specific registry compiling epidemiological and clinical data on individuals with cystic fibrosis.
RD007	National Spinal Muscular Atrophy Registry (Cadastro Nacional de AME)	National	Implemented	National Institute of Spinal Muscular Atrophy (INAME)	Formal registry	INAME registry portal	https://iname.org.br/cadastro/	2025-10-14	National patient-organisation registry aggregating clinical and therapeutic information on spinal muscular atrophy.
RD008	COMDORA-SBN rare kidney disease registries	National	Implemented	Rare Diseases Committee of the Brazilian Society of Nephrology (COMDORA-SBN)	Specialty-led formal registry / grouped rare kidney disease registry entity	Brazilian Society of Nephrology/COMDORA-SBN registry notice and Brazilian aHUS Registry report	https://sbn.org.br/medicos/sbn-acontece/noticias/os-registros-de-doencas-raras-do-comdora-sbn-ja-estao-disponiveis-no-site/; https://www.sbn.org.br/fileadmin/user_upload/2023/2023_noticias/artigo_comdora_sbn.pdf	2026-06-16	Counted once as a grouped specialty-led rare kidney disease registry entity coordinated by COMDORA-SBN. Embedded disease-specific registries, including Fabry disease, atypical haemolytic uraemic syndrome, and cystinosis, were not split into separate inventory rows to avoid denominator inflation.
RD009	Brazilian Sjögren's Syndrome Registry (BRAS/REBRASS)	National	Implemented	Brazilian Society of Rheumatology	Formal registry	Reumatologia SP registry description	https://www.reumatologiasp.com.br/artigos/registro-brasileiro-de-doenca-de-sjogren-bras-historia-e-perfil-epidemiologico/	2025-10-14	Disease-specific registry providing clinical and epidemiological data on primary Sjögren syndrome and supporting national analyses.
RD010	SIDORA - Web System for Notification of Syndromes and Rare Diseases of Paraná	State-level (Paraná)	Implemented	Paraná State Health Department (SESA-PR)	Notification system	Paraná State Health Department SIDORA page	https://www.saude.pr.gov.br/Pagina/SIDORA-Sistema-web-para-Notificacao-de-Sindromes-e-Doencas-Raras-do-Parana	2025-10-14	State-level notification and case-management system for rare diseases that issues an identification card and supports registry infrastructure in Paraná.
RD011	Rare Disease Identification Card - São Paulo	State-level (São Paulo)	Implemented	State of São Paulo	Administrative identification list / rights-recognition instrument	State Law No. 17,802/2023; São Paulo Legislative Assembly documentation on the Rare Disease Identification Card	https://www.al.sp.gov.br/repositorio/legislacao/lei/2023/lei-17802-17.10.2023.html; https://www.al.sp.gov.br/noticia/?id=462504	2026-07-10	Retained as a registry-related administrative identification initiative because the legal instrument creates an identifiable mechanism for recognising people living with rare diseases for service-access and rights-recognition purposes; not interpreted as a structured clinical registry.
RD012	Rare Disease Identification Lanyard - Minas Gerais	State-level (Minas Gerais)	Implemented	State of Minas Gerais	Administrative identification list / rights-recognition instrument	State Law No. 25,351/2025 recognising a rare-disease identification lanyard in Minas Gerais	https://www.almg.gov.br/legislacao-mineira/texto/lei/25351/2025	2026-06-16	Retained as a registry-related administrative identification initiative because the legal instrument creates an identifiable mechanism for recognising people living with rare diseases for service-access and rights-recognition purposes; not interpreted as a structured clinical registry.
RD013	Casa dos Raros local database	Regional/local (Rio Grande do Sul)	Implemented	Casa dos Raros / associated reference-care institutions	Service-embedded rare disease database/case-tracking component	Giugliani et al. (2025) report of the Casa dos Raros experience; INPDR partnership announcement for Casa dos Raros registry-site participation	https://doi.org/10.1007/s12687-025-00771-w; https://pubmed.ncbi.nlm.nih.gov/39913066/; https://inpdr.org/wp-content/uploads/2025/03/New-Site-in-Casa-Dos-Raros.pdf	2026-06-16	Retained conservatively as a service-embedded registry-related initiative based on documented specialised rare-disease service activity, patient navigation, registry-related activities, and data-use relevance; not interpreted as a formal population-based registry.
RD014	APAE network rare disease reference-service records	Regional/local / networked reference services	Implemented	APAE network and Ministry of Health-habilitated rare-disease reference services	Service-embedded database / reference-service case-tracking component	Brazilian Ministry of Health list of habilitated rare-disease services; APAE Anápolis rare-disease service page	https://www.gov.br/saude/pt-br/composicao/saes/doencas-raras/politica-de-saude/estabelecimentos-habilitados; https://www.apaeaps.org.br/doencas-raras/	2026-06-16	Retained conservatively as a registry-related reference-service case-tracking initiative. Public documentation supports rare-disease reference-service workflows, but does not document a formal registry with standardised variables, update frequency, or interoperability arrangements; structured case-tracking functionality was therefore classified using author-confirmed institutional information.
RD015	Santa Catarina rare disease care pathways / epidermolysis bullosa case lists	Regional/local (Santa Catarina)	Implemented	Santa Catarina State Health Department	Care-pathway-generated data flow / service-embedded case-tracking component	Santa Catarina State Health Department epidermolysis bullosa line of care; state programme documentation	https://www.saude.sc.gov.br/index.php/pt/component/edocman/linha-de-cuidados-para-pessoas-com-epidermolise-bolhosa-no-estado-de-santa-catarina/download; https://estado.sc.gov.br/noticias/epidermolise-bolhosa-programa-santa-catarina-cuidando-das-borboletas-completa-um-ano-da-sua-implantacao/	2026-06-16	Retained conservatively as a registry-related care-pathway/data-flow initiative because official sources document structured service flows, registration in the state rare-disease care service, evaluation forms, eligibility criteria, authorisation/referral processes, and follow-up/exclusion rules for epidermolysis bullosa; not interpreted as a formal registry.
RD016	TAMIS-IA intelligent triage platform	Regional/local (Federal District)	Implemented	Federal District Research Support Foundation (FAPDF) and local health partners	Administrative identification list	FAPDF technical news release	https://www.fap.df.gov.br/w/tamis-ia-inteligencia-artificial-a-servico-do-diagnostico-precoce-de-doencas-raras-no-df-1	2025-10-14	Data-driven triage system that identifies individuals with high probability of selected rare or chronic conditions and could feed future registry structures.
RD017	Bill No. 109/2025 - National System for Monitoring Rare Diseases (SNMDR)	National	Legislative proposal	Brazilian Chamber of Deputies	Legislative proposal	Bill No. 109/2025; official Chamber of Deputies legislative status page	https://www.camara.leg.br/proposicoesWeb/fichadetramitacao?idProposicao=2482411	2026-06-16	Federal proposal to establish the National System for Monitoring Rare Diseases; included as a legislative proposal. Official Chamber status on 2026-06-16: awaiting rapporteur opinion in the Committee on Constitution, Justice and Citizenship (CCJC) after approval by the Health Committee.
RD018	Bill No. 3373/2025 - National Registry of Rare Diseases	National	Legislative proposal	Brazilian Chamber of Deputies	Legislative proposal	Bill No. 3373/2025; official Chamber of Deputies legislative status page	https://www.camara.leg.br/proposicoesWeb/fichadetramitacao?idProposicao=2535597	2026-06-16	Federal proposal to create the National Registry of Rare Diseases; included as a legislative proposal. Official Chamber status on 2026-06-16: under urgent procedure, with a rapporteur designated in the Plenary.
RD019	Bill No. 4197/2025 - National System for Monitoring Rare Diseases (SNMDR)	National	Legislative proposal	Brazilian Chamber of Deputies	Legislative proposal	Bill No. 4197/2025; official Chamber of Deputies legislative status page	https://www.camara.leg.br/proposicoesWeb/fichadetramitacao?idProposicao=2551946	2026-06-16	Federal proposal to establish the National System for Monitoring Rare Diseases within SUS; included as a legislative proposal. Official Chamber status on 2026-06-16: awaiting rapporteur opinion in the Health Committee.
RD020	National Institute for Rare Diseases (InRaras)	National	Under development	Hospital de Clínicas de Porto Alegre (HCPA) / INCT network	Registry-like information system	HCPA/InRaras institutional page	https://inraras.org.br	2025-10-14	National research infrastructure that can later be integrated with registry data and support genomic and biochemical investigation of suspected rare diseases.
RD021	BiobadaBrasil - Brazilian Registry for Monitoring Biologic Therapies in Rheumatic Diseases	National	Implemented	Brazilian Society of Rheumatology	Formal registry	Reumatologia SP BiobadaBrasil registry description	https://www.reumatologiasp.com.br/artigos/registro-brasileiro-de-monitorizacao-de-terapias-biologicas-em-doencas-reumaticas-biobadabrasil/	2025-10-14	National specialty-led registry-related initiative with a documented registry function and relevance to rare-disease therapeutic real-world data; included under the expanded inclusive inventory rule.
RD022	Brazilian Prospective Hodgkin Lymphoma Registry	National	Implemented	Academic haematology centres, including Federal University of Rio de Janeiro	Specialty-led formal registry / prospective multicentre cohort registry	Biasoli et al. Treatment outcomes for Hodgkin lymphoma: First report from the Brazilian Prospective Registry. Hematological Oncology. 2018.	https://doi.org/10.1002/hon.2450	2026-06-16	Retained as a national specialty-led prospective registry/cohort because the peer-reviewed source explicitly reports the Brazilian Prospective Registry for Hodgkin lymphoma and describes clinical, treatment, and outcome data collection.
RD023	National Amyotrophic Lateral Sclerosis Registry	National	Implemented	revELA project (LAIS/UFRN), Ministry of Health, and ABrELA	Formal registry	revELA-nos registry information page	https://revelanos.lais.ufrn.br/registro/sobre/informacao	2025-10-14	National disease-specific registry aiming to generate population-level data on people living with ALS in Brazil; included under the expanded inclusive inventory rule.
RD024	REDONE.br - Brazilian Registry of Neurological Diseases	National	Implemented	Brazilian Academy of Neurology (ABN)	Registry-like information system	Brazilian Academy of Neurology REDONE.br presentation page	https://abneuro.org.br/redone/apresentacao/	2025-10-14	National umbrella registry-like platform collecting standardised data on neurological diseases, including rare neurological conditions; counted once at platform level under the expanded inclusive inventory rule.
RD025	Cranio-Face Brazil / Brazilian Database on Orofacial Clefts	National / multicentre	Implemented	Multicentre academic network (Cranio-Face Brazil Project)	Formal registry	Monlleó et al. (2013)	https://doi.org/10.1155/2013/641570	2025-10-14	National/multicentre craniofacial database supporting research and service planning for orofacial clefts and craniofacial anomalies, including rare/syndromic conditions; counted once as a mixed-scope database.
RD026	National Epidermolysis Bullosa Registry	National	Implemented	DEBRA Brasil	Formal registry	DEBRA Brasil national registry page	https://debrabrasil.com.br/cadastro-nacional/	2025-10-14	National patient-organisation registry collecting data on epidermolysis bullosa to estimate burden, geographic distribution, policy needs, and research/trial readiness; included under the expanded inclusive inventory rule.
RD027	National Patient Registry - Brazilian Organization for Crohn’s Disease and Colitis	National	Implemented	GEDIIB - Grupo de Estudos da Doença Inflamatória Intestinal do Brasil	Mixed/specialty-led patient registry-related initiative	GEDIIB national patient registry page	https://gediib.org.br/cadastro-nacional-de-pacientes/	2026-06-16	Retained under the expanded inclusive inventory as a specialty-led patient registry-related initiative illustrating professional-society real-world data infrastructure, specialty-led data fragmentation, and registry-governance issues relevant to the proposed national integration model. Not presented as a formal nationwide rare-disease registry.
RD028	LASID Registry - Brazilian cohort within Latin American Society for Immunodeficiencies Registry	International / Brazil cohort	Implemented	Latin American Society for Immunodeficiencies (LASID) and participating Brazilian centres	Registry-like information system	Seminario et al. (2025)	https://doi.org/10.1007/s10875-024-01822-6	2025-10-14	Transnational primary-immunodeficiency registry with documented Brazilian cohort/participation; included in the expanded inventory and labelled separately as International / Brazil cohort.

## Sheet: Summary
Metric	Value
Final inventory denominator	28
Implemented initiatives	24
Legislative proposals	3
Under development	1
Territorial scope group	Count
National / multicentre Brazil-based	20
State-level	3
Regional/local	4
International / Brazil cohort	1
Note: territorial scope counts refer to all 28 entries, whereas 16/3/4/1 in the manuscript refers only to implemented initiatives
